# Supplementary material for: Live Bacillus subtilis natto Promotes Rumen Fermentation by Modulating Rumen Microbiota In Vitro
Source: Animals (Basel). 2021 May 24;11(6):1519. doi: 10.3390/ani11061519 (PMC8225115; doi:10.3390/ani11061519)
Supplement: Supplementary file 1 [file animals-11-01519-s001.zip]

Archive with 1 entries (1 files):
- animals-1193960-supplementary.pdf
